# Supplementary material for: Detection of PCV2d in Vaccinated Pigs in Colombia and Prediction of Vaccine T Cell Epitope Coverage against Circulating Strains Using EpiCC Analysis
Source: Vaccines (Basel). 2024 Sep 29;12(10):1119. doi: 10.3390/vaccines12101119 (PMC11511301; doi:10.3390/vaccines12101119)
Supplement: Supplementary file 1 [file vaccines-12-01119-s001.zip]

Archive with 1 entries (1 files):
- vaccines-3079807-supplementary.pdf
